# Supplementary material for: Region-based epigenetic clock design improves RRBS-based age prediction
Source: Aging Cell. Author manuscript; Available in PMC 2023 Dec 13. (PMC10410054; doi:10.1111/acel.13866)
Supplement: Table S5 [file EMS181574-supplement-Table_S5.xlsx]

## Sheet: Genomic_500bp_ChromHMM
Probe

## Sheet: eps1000DRBC_ChromHMM
Probe

## Sheet: LogFold
Chromatin
